# Supplementary material for: RNA Interference and Its Key Targets for Spinal Cord Injury Therapy: What Is Known So Far?
Source: Int J Mol Sci. 2025 Oct 10;26(20):9861. doi: 10.3390/ijms26209861 (PMC12563420; doi:10.3390/ijms26209861)
Supplement: Supplementary file 1 [file ijms-26-09861-s001.zip]

Archive with 1 entries (1 files):
- ijms-3857657-supplementary.pdf
